# Supplementary material for: Imaging of Intracellular and Plasma Membrane Pools of PI(4,5)P2 and PI4P in Human Platelets
Source: Life (Basel). 2021 Dec 1;11(12):1331. doi: 10.3390/life11121331 (PMC8705196; doi:10.3390/life11121331)
Supplement: Supplementary file 1 [file life-11-01331-s001.zip]

Archive with 1 entries (1 files):
- life-1479762-supplementary.pdf
